# Supplementary material for: Genetic Diversity and Demographic History of Wild and Cultivated/Naturalised Plant Populations: Evidence from Dalmatian Sage (Salvia officinalis L., Lamiaceae)
Source: PLoS One. 2016 Jul 21;11(7):e0159545. doi: 10.1371/journal.pone.0159545 (PMC4956250; doi:10.1371/journal.pone.0159545)
Supplement: S1 Appendix — (XLS) [file pone.0159545.s001.xls]

## Sheet: Microsatellites
S1 Appendix. Microsatellite information, voucher information and microsatellite genotyping raw data of eight loci scored in 30 Dalmatian sage populations
No.	Locus	Repeat Motif	Size Range
1	SoUZ001	(AG)15	159-221
2	SoUZ002	(TG)11	177-217
3	SoUZ003	(GT)13	160-216
4	SoUZ007	(GT)11	138-210
5	SoUZ011	(GA)25	156-212
6	SoUZ013	(AAC)8	179-215
7	SoUZ014	(AGA)10	175-244
8	SoUZ019	(AGA)16	132-201

## Sheet: Populations
S1 Appendix. Microsatellite information, voucher information and microsatellite genotyping raw data of eight loci scored in 30 Dalmatian sage populations
Population	Locality	Country	Sampe Size	Status	Voucher ID	Institution
P01	Petrinjski Kras, Soligrad	Slovenia	23	Indigenous	NHMR 2207	Herbarium NHMR, Natural History Museum, Rijeka, Croatia
P02	Petrinje	Slovenia	24	Indigenous	NHMR 2208	Herbarium NHMR, Natural History Museum, Rijeka, Croatia
P03	Krk	Croatia	25	Indigenous	ZA 26309	Herbarium Croaticum (ZA), University of Zagreb, Faculty of Science, Zagreb, Croatia
P04	Pag	Croatia	25	Indigenous	ZAGR 33459	Herbarium ZAGR, University of Zagreb, Faculty of Agriculture, Zagreb, Croatia
P05	Pirovac	Croatia	24	Indigenous	ZAGR 33453	Herbarium ZAGR, University of Zagreb, Faculty of Agriculture, Zagreb, Croatia
P06	Šparadići	Croatia	24	Indigenous	ZAGR 33464	Herbarium ZAGR, University of Zagreb, Faculty of Agriculture, Zagreb, Croatia
P07	Unešić	Croatia	25	Indigenous	ZAGR 33542	Herbarium ZAGR, University of Zagreb, Faculty of Agriculture, Zagreb, Croatia
P08	Vis	Croatia	24	Indigenous	ZAGR 33554	Herbarium ZAGR, University of Zagreb, Faculty of Agriculture, Zagreb, Croatia
P09	Pelješac	Croatia	25	Indigenous	ZAGR 33469	Herbarium ZAGR, University of Zagreb, Faculty of Agriculture, Zagreb, Croatia
P10	Konavle	Croatia	25	Indigenous	ZAGR 33548	Herbarium ZAGR, University of Zagreb, Faculty of Agriculture, Zagreb, Croatia
P11	Hutovo blato	Bosnia and Herzegovina	24	Indigenous	BIHSo3/09	Institute of Pharmacognosy, Faculty of Pharmacy, Skopje, Republic of Macedonia
P12	Mostar	Bosnia and Herzegovina	25	Indigenous	ZAGR 33540	Herbarium ZAGR, University of Zagreb, Faculty of Agriculture, Zagreb, Croatia
P13	Medjugorje	Bosnia and Herzegovina	25	Indigenous	ZA 26311	Herbarium Croaticum (ZA), University of Zagreb, Faculty of Science, Zagreb, Croatia
P14	Trebinje	Bosnia and Herzegovina	22	Indigenous	BEOU 17633	Herbarium BEOU, University of Belgrade, Faculty of Biology, Institut of Botany and Botanical Garden, Belgrade, Serbia
P15	Pješivci, Nikšić	Montenegro	24	Indigenous	TGU 358193	Herbarium TGU, Faculty of Natural Sciences and Mathematics, University of Montenegro, Podgorica, Montenegro
P16	Sutorman, Bar	Montenegro	22	Indigenous	TGU 358195	Herbarium TGU, Faculty of Natural Sciences and Mathematics, University of Montenegro, Podgorica, Montenegro
P17	Llogora Park	Albania	24	Indigenous	AI005	Department of Plant Sciences and Technologies, Faculty of Agriculture and Environment, Agricultural University of Tirana, Albania
P18	Rrenci Mountain	Albania	23	Indigenous	AI006	Department of Plant Sciences and Technologies, Faculty of Agriculture and Environment, Agricultural University of Tirana, Albania
P19	Mt. Jablanica, Globočica	Macedonia	24	Indigenous	MKDSo14/09	Institute of Pharmacognosy, Faculty of Pharmacy, Skopje, Republic of Macedonia
P20	Mt. Karaormar, Burinec	Macedonia	22	Indigenous	MKDSo15/09	Institute of Pharmacognosy, Faculty of Pharmacy, Skopje, Republic of Macedonia
P21	Lygeri, Kozani	Greece	24	Indigenous	12/2010	Department of Aromatic and Medicinal Plants, Hellenic Agricultural Organisation, Thessaloniki, Greece
P22	Skiti, Kozani	Greece	22	Indigenous	13/2010	Department of Aromatic and Medicinal Plants, Hellenic Agricultural Organisation, Thessaloniki, Greece
P23	Vermicë	Kosovo	23	Naturalized		no voucher
P24	Mirusha	Kosovo	24	Naturalized		no voucher
P25	Pančevo	Serbia	20	Cultivated	BEOU 20432	Herbarium BEOU, University of Belgrade, Faculty of Biology, Institut of Botany and Botanical Garden, Belgrade, Serbia
P26	Gradište	Serbia	24	Indigenous	BEOU 10882	Herbarium BEOU, University of Belgrade, Faculty of Biology, Institut of Botany and Botanical Garden, Belgrade, Serbia
P27	Bacau, Motoc	Romania	24	Cultivated	ROUSo11-2/09	Institute of Pharmacognosy, Faculty of Pharmacy, Skopje, Republic of Macedonia
P28	Bihor, Avram Iancu	Romania	22	Cultivated	ROUSo12/09	Institute of Pharmacognosy, Faculty of Pharmacy, Skopje, Republic of Macedonia
P29	Chishinau	Moldova	23	Naturalized	MDASo1/09	Institute of Pharmacognosy, Faculty of Pharmacy, Skopje, Republic of Macedonia
P30	Lopatica, Calme	Moldova	24	Cultivated	MDASo2/09	Institute of Pharmacognosy, Faculty of Pharmacy, Skopje, Republic of Macedonia
	Total		709

## Sheet: Data
S1 Appendix. Microsatellite information, voucher information and microsatellite genotyping raw data of eight loci scored in 30 Dalmatian sage populations
Population	Individual	SoUZ001	SoUZ001	SoUZ002	SoUZ002	SoUZ003	SoUZ003	SoUZ007	SoUZ007	SoUZ011	SoUZ011	SoUZ013	SoUZ013	SoUZ014	SoUZ014	SoUZ019	SoUZ019
P01	S001	173	189	183	185	178	178	204	204	172	174	182	191	190	193	135	150
P01	S002	165	199	185	185	178	182	202	202	176	176	182	206	202	211	150	153
P01	S003	183	185	195	197	180	192	202	202	176	186	191	191	190	193	150	159
P01	S004	163	187	189	195	180	192	196	204	184	186	182	182	190	193	150	150
P01	S005	165	167	187	195	186	186	196	202	156	162	191	191	190	190	135	150
P01	S006	165	183	185	187	184	186	202	204	156	176	191	206	190	196	135	156
P01	S007	173	183	185	195	178	194	202	204	156	180	191	191	190	190	150	159
P01	S008	165	167	183	195	186	188	196	196	156	156	182	182	196	220	135	135
P01	S009	165	171	181	183	178	178	204	204	178	182	206	206	193	196	147	150
P01	S010	165	173	195	201	178	178	196	196	166	184	206	206	190	202	150	159
P01	S011	165	165	181	201	178	180	196	198	156	186	191	206	196	211	135	150
P01	S012	165	185	185	195	180	194	202	204	186	186	191	206	190	196	135	156
P01	S013	165	173	195	195	178	192	196	204	190	200	182	191	202	202	135	153
P01	S014	163	195	181	185	180	192	196	204	186	186	182	191	202	217	150	156
P01	S015	165	165	185	185	178	182	202	204	184	184	206	206	199	232	135	135
P01	S016	173	185	183	195	178	180	196	196	180	186	191	206	190	220	150	150
P01	S017	163	185	183	185	178	204	204	204	162	172	191	206	193	217	135	153
P01	S018	165	165	181	185	178	192	196	202	176	190	191	206	193	199	147	153
P01	S019	165	177	185	195	178	180	196	196	156	170	182	182	202	208	135	135
P01	S020	163	165	185	185	180	182	196	204	156	172	182	206	202	202	135	150
P01	S021	185	191	181	183	178	182	204	204	156	184	182	191	196	217	147	147
P01	S022	163	173	181	185	178	192	204	204	176	186	182	191	202	232	156	156
P01	S023	165	193	195	197	180	182	196	202	156	172	182	209	196	202	150	162
P02	S024	161	171	187	195	178	180	204	204	186	194	191	191	190	202	150	156
P02	S025	175	183	189	195	178	178	196	204	170	182	191	206	202	217	135	150
P02	S026	165	185	187	191	178	178	196	204	156	156	191	206	196	196	156	156
P02	S027	165	171	189	195	178	186	202	204	178	204	206	209	190	202	135	150
P02	S028	163	213	185	189	178	192	196	202	156	194	191	206	202	217	150	150
P02	S029	173	183	185	201	178	192	196	204	180	186	191	191	202	217	147	162
P02	S030	165	191	187	199	178	192	196	198	172	186	182	206	193	196	147	150
P02	S031	163	185	185	189	182	192	196	202	162	200	191	206	190	190	150	150
P02	S032	165	171	185	195	180	192	196	204	178	192	191	206	190	217	150	156
P02	S033	163	183	183	201	178	192	196	202	156	176	182	206	193	217	150	153
P02	S034	165	173	181	201	178	192	196	204	172	180	191	209	193	202	135	147
P02	S035	165	165	185	195	178	180	196	202	176	194	182	206	196	199	150	150
P02	S036	165	173	185	185	178	192	202	202	172	186	191	191	196	196	147	156
P02	S037	165	175	181	189	178	178	202	202	172	176	182	191	193	202	144	156
P02	S038	187	213	183	191	178	188	196	204	180	190	191	191	202	205	147	153
P02	S039	165	177	189	197	182	192	196	202	170	178	191	206	190	196	150	162
P02	S040	173	187	183	185	176	192	196	204	178	186	191	206	196	232	135	150
P02	S041	173	175	185	195	178	188	196	202	156	178	191	194	190	217	135	150
P02	S042	163	187	177	185	180	192	196	196	172	176	191	209	196	202	150	162
P02	S043	173	177	185	195	178	178	196	204	170	170	206	206	202	214	135	159
P02	S044	163	185	183	185	186	192	196	200	176	180	182	206	214	217	153	156
P02	S045	179	185	185	195	178	180	196	204	156	156	191	191	193	196	147	150
P02	S046	163	173	185	185	178	192	196	204	176	186	191	206	196	220	147	150
P02	S047	173	187	183	185	178	188	196	204	192	192	191	206	193	196	135	162
P03	S048	163	173	189	191	178	178	196	196	156	192	182	209	196	196	135	156
P03	S049	159	165	185	195	178	186	196	196	176	184	182	182	199	202	135	135
P03	S050	163	165	189	189	178	178	196	196	178	186	191	209	193	199	135	147
P03	S051	165	173	185	195	176	178	196	196	172	190	182	194	193	196	135	162
P03	S052	165	183	185	189	178	182	196	196	156	178	206	206	196	199	144	144
P03	S053	165	177	195	197	178	178	200	204	176	176	206	209	184	199	135	147
P03	S054	167	181	185	195	178	178	196	200	190	202	206	209	190	217	135	156
P03	S055	173	183	185	187	178	178	196	196	176	202	191	209	202	217	135	135
P03	S056	165	165	183	195	178	192	196	204	156	178	200	206	193	202	156	156
P03	S057	165	185	195	195	180	192	196	196	156	180	206	206	196	217	135	147
P03	S058	163	165	185	185	176	182	196	196	178	186	206	206	196	196	135	135
P03	S059	183	187	185	195	176	178	196	204	156	172	191	206	184	202	135	156
P03	S060	163	165	185	189	178	178	196	196	184	194	209	209	196	196	150	150
P03	S061	171	183	185	195	178	192	202	204	176	178	191	191	193	217	135	156
P03	S062	163	173	189	195	176	178	196	196	178	186	182	206	196	196	135	156
P03	S063	185	189	183	195	178	192	196	204	180	186	206	212	196	196	150	150
P03	S064	165	183	187	195	178	192	196	202	156	180	182	209	196	196	135	156
P03	S065	165	183	193	195	178	194	196	196	202	210	182	209	214	214	147	150
P03	S066	165	183	183	185	178	178	196	200	176	192	209	209	196	223	135	159
P03	S067	165	187	185	197	178	180	196	196	176	190	206	209	199	217	135	156
P03	S068	163	165	185	185	178	178	202	202	180	186	206	209	199	217	135	144
P03	S069	165	165	191	195	176	182	200	204	176	194	182	206	196	202	135	135
P03	S070	165	183	195	195	178	178	196	200	172	202	191	209	175	184	135	144
P03	S071			195	195	178	180	196	200			182	206			135	135
P03	S072			185	195	188	192	196	196			182	206			135	147
P04	S073	163	165	185	189	186	192	196	202	156	156	182	209	202	205	159	165
P04	S074	163	167	185	185	176	178	196	200	178	186	182	212	199	205	150	150
P04	S075	165	165	183	183	178	196	196	202	156	186	197	212	190	193	135	150
P04	S076	163	165	185	185	184	188	196	196	166	176	182	197	196	205	135	135
P04	S077	163	187	183	201	178	184	198	198	178	182	182	191	208	217	150	150
P04	S078	163	165	183	189	178	178	196	196	174	174	182	191	211	217	162	162
P04	S079	163	163	183	185	176	182	196	196	178	180	182	209	193	199	147	162
P04	S080	163	173	183	185	178	192	202	204	174	182	182	182	199	199	159	162
P04	S081	163	165	183	183	178	204	196	200	176	202	182	197	190	199	147	150
P04	S082	163	171	183	189	180	192	202	204	166	182	182	182	199	199	147	162
P04	S083	163	163	185	189	176	184	196	202	178	202	182	191	199	211	147	150
P04	S084	165	173	183	185	186	204	196	202	156	194	197	197	193	208	150	165
P04	S085	163	165	185	185	180	182	196	200	178	188	182	212	196	205	150	150
P04	S086	163	165	183	183	178	180	196	196	176	182	182	206	184	211	150	150
P04	S087	163	165	183	189	178	182	196	196	166	182	179	191	199	211	135	135
P04	S088			185	189	176	182	196	196	180	182	182	182	211	217	135	159
P04	S089	165	193	183	185	178	180	196	204	176	180	197	197	193	193	135	135
P04	S090	171	201	185	189	178	178	196	196	166	180	182	197	193	208	150	150
P04	S091	165	165	183	185	178	208	196	196	178	178	182	206	187	187	147	150
P04	S092	163	177	183	185	178	186	196	204	166	176	182	191	211	214	135	162
P04	S093	163	165	183	185	178	178	196	196	178	182	179	197	199	211	135	162
P04	S094	173	179	185	201	178	182	196	202	156	176	182	191	193	199	135	162
P04	S095	163	165	183	203	184	186	196	202	156	178	182	182	184	193	135	150
P04	S096	163	171	183	183	178	188	196	198	176	190	182	182	196	199	153	162
P04	S097	163	163	183	189	176	178	196	202	162	176	179	182	199	211	135	135
P05	S098	177	213	185	191	178	178	200	202	168	182	206	206	184	196	135	165
P05	S099	165	171	183	185	182	188	196	200	170	170	182	206	184	184	135	162
P05	S100	177	195	185	185	178	186	196	196	156	178	191	206	196	232	135	135
P05	S101	177	191	185	185	178	182	196	202	156	202	206	206	190	199	135	162
P05	S102	177	185	183	191	186	186	196	202	156	182	206	206	193	208	135	162
P05	S103	171	181	185	185	178	182	202	202	156	202	191	206	193	199	135	162
P05	S104	171	181	185	185	178	182	202	202	156	202	191	206	193	199	135	162
P05	S105	171	199	185	185	178	188	196	202	182	208	191	212	193	205	135	162
P05	S106	185	189	181	183	178	178	200	200	170	182	206	206	202	232	135	162
P05	S107	171	171	185	185	178	186	196	202	156	194	191	203	199	199	135	153
P05	S108	171	173	181	191	178	178	196	196	182	206			184	196	135	135
P05	S109	185	185	183	185	178	188	196	202	156	156	206	206	202	202	135	135
P05	S110	171	177	185	191	176	186	200	206	174	192	206	206	193	196	162	162
P05	S111	165	173	185	185	186	186	196	200	170	172	191	206	196	196	135	135
P05	S112	171	171	181	185	178	182	200	202	156	194	182	206	196	205	135	135
P05	S113	171	191	181	185	178	186	196	200	182	206	203	206	196	199	135	150
P05	S114	165	177	181	185	178	182	196	200	172	194	182	206	190	199	135	135
P05	S115	163	207	185	185	182	186	196	200	170	170	194	206	199	232	135	162
P05	S116	165	171	181	185	188	192	196	196	170	182	191	191	193	199	135	135
P05	S117	171	185	181	185	178	178	200	202	182	196	191	206	196	205	135	162
P05	S118	165	177	185	185	182	186	196	202	156	206	191	209	184	232	135	135
P05	S119	171	171	183	185	178	186	200	200	174	176	182	206	184	196	135	135
P05	S120	167	177	185	185	178	186	196	200	172	172	191	206	196	196	135	162
P05	S121	171	173	185	185	178	182	198	202	176	206	206	206	190	202	135	135
P06	S122	169	177	185	201	176	178	196	200	182	194	182	206	196	217	135	135
P06	S123	175	185	181	191	178	178	198	198	156	200	182	191	196	217	135	159
P06	S124	171	187	201	201	178	186	196	198			191	212	208	217	135	135
P06	S125	167	179	185	201	178	182	198	198	162	182	182	200	202	223	147	162
P06	S126	169	169	183	201	178	178	196	198	156	162	191	206	202	232
P06	S127	179	183	183	201	178	178	198	198			182	191	190	217	132	135
P06	S128	159	171	201	201	178	186	198	202	190	196	191	200	196	208	135	147
P06	S129	159	185	185	185	186	188	198	202	162	202	191	209	196	211	135	150
P06	S130	159	177	181	185	178	186	198	198	184	192	191	191	175	199	135	135
P06	S131	169	175	185	185	176	182	198	198	168	204	182	206	190	196	135	153
P06	S132	159	169	185	185	178	178	198	198	162	210	191	191	175	205	135	159
P06	S133	171	183	185	185	182	182	198	198	156	200	200	209	190	190	135	162
P06	S134	159	187	195	201	178	182	196	198	190	200	191	191	190	196	135	141
P06	S135			185	185	178	178	202	204	192	200	182	206	205	214	135	135
P06	S136	173	179	183	217	182	190	198	198	184	200	206	206	193	232	162	165
P06	S137	163	173	183	187	178	178	196	198	176	200	182	182	184	187	135	135
P06	S138	167	185	181	185	182	186	198	202	156	162	206	206	208	217	147	159
P06	S139	179	199	185	185	176	178	198	198	162	200	191	206	190	208	135	135
P06	S140	175	179	201	201	178	178	196	198			191	191
P06	S141	175	179	201	201	178	178	196	198	184	186	191	191	190	199	147	159
P06	S142	169	185	185	185	182	182	198	200	182	194	191	212			135	162
P06	S143	175	177	185	201	178	192	198	198	168	184	191	206			159	159
P06	S144	165	183	185	195	178	190	198	198			191	191	193	217	135	135
P06	S145	169	171	181	185	178	178	198	198	184	200	206	209	190	190	135	135
P07	S146	175	175	185	185	178	182	196	198	170	194	191	191	199	202	162	162
P07	S147	165	171	181	181	178	186	204	204	172	194	182	182	196	220	162	162
P07	S148	161	171	185	185	180	186	198	200	162	194	191	191	187	196	135	135
P07	S149	173	177	185	185	178	182	198	200	186	204	191	212	208	232	135	159
P07	S150	173	193	201	201	178	178	196	200	172	172	200	206	190	214	162	162
P07	S151	173	181	185	185	182	190	196	204	168	172	206	206	190	193	135	135
P07	S152	171	177	181	181	178	182	198	202	156	176	182	206	199	220	135	162
P07	S153	161	189	181	201	178	178	196	208	200	204	191	212	205	214	135	147
P07	S154	175	193	181	181	182	186	198	200	168	200	200	206	184	190	162	165
P07	S155	163	181	185	185	182	190	196	200	180	186	191	212	196	208	135	162
P07	S156	171	197	185	185	176	178	200	200	156	196	206	206	196	196	135	162
P07	S157	171	171	183	185	178	178	198	198	170	202	182	191	196	202	135	168
P07	S158	173	197	185	185	176	178	198	198	156	180	191	200	193	196	144	162
P07	S159	171	173	185	195	182	182	204	206	190	200	191	206	211	232	135	135
P07	S160	171	171	181	185	178	178	198	208	186	196	191	206	196	205	135	162
P07	S161	175	177	185	185	176	178	198	204	184	204	206	206	193	196	135	162
P07	S162	163	185	185	185	178	178	198	204	170	170	182	206	190	196	162	174
P07	S163	161	181	185	185	178	186	196	200	182	208	191	206	190	202	135	159
P07	S164	183	197	185	185	178	178			170	180	206	206	190	196	144	162
P07	S165	173	193	185	185	178	178	196	198	162	200	182	206	193	232	144	162
P07	S166	177	185	185	185	176	178	202	204	170	182	191	206	199	202
P07	S167	163	171	185	185	176	178			170	200	191	197	196	214	132	135
P07	S168	163	195	183	185	178	186	196	202	172	204	182	206	184	211	147	159
P07	S169	171	173	185	185	178	178	198	202	156	180	203	206	196	205	135	135
P07	S170	177	197	185	187	178	182	192	202	162	170	191	206	196	202	144	162
P08	S171	171	177	183	185	174	190	200	208	182	186	182	200	175	205	135	135
P08	S172	167	177	183	185	178	184	202	208	186	186	197	200	199	205	135	135
P08	S173	177	179	185	191	174	190	198	200	178	186	194	197	190	199	135	135
P08	S174	171	181	185	201	178	182	202	204	180	186	182	197	175	214	135	159
P08	S175	171	179	193	193	178	178	196	202	176	186	194	200	190	205
P08	S176	167	179	183	203	176	178	196	202	186	186	197	200	199	214	135	159
P08	S177	171	177	183	185	174	178	200	202	186	186	182	200	205	205	135	135
P08	S178	171	179	193	193	178	178	196	202	176	186	194	200	190	205
P08	S179	177	179	183	185	190	190	202	208	170	176	182	197	175	205	135	135
P08	S180	171	171	183	193	178	178	196	200	186	186	191	197	199	205	135	135
P08	S181	167	177	183	203	178	178	196	202	166	186	182	197	190	205	159	159
P08	S182	167	205	185	185	178	178	196	202	186	186	191	197	175	241	135	135
P08	S183	165	171	193	193	174	184	196	196	170	186	200	206	190	205	135	135
P08	S184	177	177	185	185	178	178	196	204	186	186	182	197	199	202	135	138
P08	S185	177	177	185	203	176	178	196	196	180	182	197	197	199	199	132	132
P08	S186	171	177	183	185	178	190	196	208	170	176	191	200	205	205	135	135
P08	S187	171	197	181	185	178	192			178	186	182	182	190	202	135	156
P08	S188	167	203	185	203	178	178	196	202	170	186					135	135
P08	S189	167	175	185	193	178	178	196	202	182	186	182	182	190	199	135	135
P08	S190	171	197	185	201	176	190	202	202	168	186	182	200	175	241	135	135
P08	S191	167	175	183	201	176	178	202	202	182	186	197	200	214	241	135	135
P08	S192	165	177	181	183	178	178	202	204	168	180	182	197	193	202	159	159
P08	S193	167	171	183	185	184	190	202	202	170	186	182	197	202	205	135	135
P08	S194	167	171	183	185	178	190	196	202	166	186	182	182	205	241	135	159
P09	S195	187	189	185	187	180	184	196	196	170	190	194	197	193	241	135	135
P09	S196	161	183	183	183	184	192	202	202	172	186	191	197	226	229	135	135
P09	S197	161	161	191	191	182	186	196	202	170	176	206	206	190	223	135	156
P09	S198	177	177	187	187	178	192	194	196	176	182	182	197	196	202	135	135
P09	S199	161	163	183	189	178	190	196	202			182	197	199	214	135	141
P09	S200	161	177	183	189	178	186	196	198	174	190	182	182	202	205	135	135
P09	S201	185	185	185	195	178	182	196	196	168	192	197	206	196	199	135	153
P09	S202	163	165	199	199	180	180	200	210	156	156	191	197	202	205	147	153
P09	S203	181	195	181	183	178	190	196	196	174	180	191	206	196	232	135	135
P09	S204	161	175	183	195	184	186	196	202	170	190	182	197	196	205	135	135
P09	S205	161	165	185	187	178	180	196	196	172	178	182	182	190	205	135	135
P09	S206	161	171	189	201	176	184	198	202	170	172	197	197	193	193	135	135
P09	S207	185	207	187	189	178	180	196	202	162	202	194	197	178	202	135	135
P09	S208	171	185	189	199	178	178	196	196	184	184	197	209	190	199	135	135
P09	S209	165	175	189	203	178	178	196	196	194	194	182	197	205	220	135	135
P09	S210	161	177	181	189	178	184	196	196	178	202	182	191	196	205	135	159
P09	S211	177	185	187	189	178	188	196	198	192	194	197	197	196	199	135	135
P09	S212	163	181	185	185	178	178	196	202	184	200	182	197	187	193	135	153
P09	S213	177	181	187	195	176	182	196	196	176	192	182	197	211	226	135	135
P09	S214	177	201	185	189	182	184	196	196	194	194	182	197	199	220	135	156
P09	S215	161	193	185	187	176	184	196	202	174	192	197	206	190	202	135	141
P09	S216	163	191	189	189	184	186	196	196	172	206	191	197	199	205	135	147
P09	S217	161	165	185	189	188	192	196	202	192	196	197	200	193	241	135	162
P09	S218	185	195	187	189	184	186	196	202	156	196	191	200	193	202	135	135
P09	S219	177	189	189	201	178	180	196	202	186	190	197	200	193	196	135	135
P10	S220	169	175	185	201	182	184	196	196	184	184	182	191	193	202	156	159
P10	S221	181	201	181	185	188	188	196	202	170	190	191	206	187	217	147	150
P10	S222	163	175	183	185	176	192	204	204	194	196	182	185	184	208	135	159
P10	S223	173	197	183	201	184	198	196	196	170	200	185	191	187	193	135	138
P10	S224	175	175	181	183	178	182	196	196	182	190	185	191	190	217	150	165
P10	S225	183	195	177	183	178	180	196	196	170	194	185	206	190	199	135	153
P10	S226	181	199	181	189	180	184	196	204	156	170	182	200	190	193	135	150
P10	S227	165	207	181	181	178	178	196	196	156	162	182	182	184	199	135	156
P10	S228	185	199	185	195	176	178	196	196	160	208	191	191	199	211	135	135
P10	S229	187	193	181	183	176	182	196	208	170	188	185	191	190	208	135	156
P10	S230	175	187	177	181	176	190	196	204	156	180	182	191	208	208	156	159
P10	S231	181	207	177	177	192	192	196	204	170	192	182	200	190	208	132	162
P10	S232	175	205	181	195	178	206	204	208	162	198	182	191	208	211	138	150
P10	S233	185	195	177	183	176	178	204	204	186	204	185	191	211	217	135	138
P10	S234	175	193	183	183	182	192	196	204	182	190	182	191	193	208	135	135
P10	S235	197	199	189	195	178	180	202	204	162	170	191	209	190	196	153	156
P10	S236	181	205	181	183	180	180	202	204	162	170	191	191	193	196	150	159
P10	S237	161	185	183	201	184	188	198	206	162	176	191	194	193	217	150	156
P10	S238	179	181	181	195	178	184	196	200	170	200	194	194	196	196	135	150
P10	S239	177	195	181	185	186	204	196	196	162	188	182	197	184	199	135	135
P10	S240	173	201	185	185	176	180	196	196	170	170	182	200	199	199	135	156
P10	S241	169	173	181	201	176	178	196	204	186	196	191	197	202	202	153	156
P10	S242	165	173	201	201	178	180	196	200	176	184	182	197	193	211	138	150
P10	S243	181	183	185	189	178	178	200	204	170	182	182	191	208	211	150	156
P10	S244	179	185	181	181	178	186	196	198	182	190	185	200	211	217	135	159
P11	S245	185	187	185	189	176	178	196	200	180	184	182	209	208	208	135	150
P11	S246	175	193	185	201	174	176	196	204	176	186	191	191	199	214	135	150
P11	S247	191	195	185	187	182	192	196	204	184	186	182	191	208	214	135	135
P11	S248	179	195	187	187	178	188	196	198	184	184	182	182	187	187	135	135
P11	S249	185	187	185	189	176	178	196	200	180	184	182	209	208	208	135	150
P11	S250	185	187	185	189	176	178	196	200	180	184	182	209	208	208	135	150
P11	S251	179	189	185	185	178	178	196	196	172	176	182	191	193	208	135	135
P11	S252	161	193	183	183	176	178	196	200	180	182	191	203	190	208	135	153
P11	S253	175	193	185	201	174	176	196	204	176	186	191	191	199	214	135	150
P11	S254	191	195	185	187	182	192	196	204	184	186	182	191	208	214	135	135
P11	S255	191	195	185	187	182	192	196	204	184	186	182	191	208	214	135	135
P11	S256	161	183	179	187	188	188	196	204	184	186	182	206	199	208	135	135
P11	S257	185	187	185	189	176	178	196	200	180	184	182	209	208	208	135	150
P11	S258	161	161	187	191	178	202	196	204	160	176	182	191	202	208	132	135
P11	S259	165	187	179	189	178	202	196	202	162	198	191	194	196	217	132	135
P11	S260	165	165	179	189	202	202	196	202	162	162	191	191	196	217	132	135
P11	S261	175	185	181	187	188	188	196	208	176	186	182	197	181	214	132	135
P11	S262			185	187	182	192	196	204	184	186	182	191	214	214	135	135
P11	S263	175	193	185	201	174	176	196	204	176	186	191	191	199	214	135	150
P11	S264	175	193	185	201	174	176	196	204	176	186	191	191	199	214	135	150
P11	S265	175	185	181	187	188	188	196	208	176	186	182	197	181	214	132	135
P11	S266	191	195	185	187	182	192	196	204	184	186	182	191	208	214	135	135
P11	S267	175	185	181	187	188	188	196	208	176	186	182	197	181	214	132	135
P11	S268	183	207	183	189	178	178	200	208	184	186	182	191	193	208	135	159
P12	S269	165	165	185	187	176	178	196	196	156	176	191	191	190	208	135	153
P12	S270	163	201	181	187	188	196	196	196	180	190	197	200	175	199	135	159
P12	S271	163	193	183	187	182	184	196	198	170	170	191	200	196	208	159	159
P12	S272	163	181	187	189	176	178			184	200	197	200	199	199	138	150
P12	S273	177	191	181	187	178	182	204	204	162	170	191	191	202	217	135	150
P12	S274	181	201	185	191	188	196	196	202	188	192	191	191	196	208	135	135
P12	S275	185	199	183	185	176	196	196	196	188	196	188	188	211	211	132	150
P12	S276	161	163	185	187	182	188	196	204	168	176	182	191	202	214	150	162
P12	S277	161	181	185	191	178	198	198	200	184	204	191	197	193	196	135	135
P12	S278	163	187	187	187	178	198	196	196	174	186	182	200	190	199	135	135
P12	S279	181	203	185	187	178	178	196	198	170	190	182	191	199	208	135	162
P12	S280	163	183	185	187	176	176	196	196	194	198	182	197	196	202	147	147
P12	S281	175	177	185	185	178	188	198	202	170	194	191	191	196	217	150	159
P12	S282	175	181	185	185	178	204	196	198	180	204	191	197	193	214	135	150
P12	S283	163	163	187	187	188	196	196	196	188	192	194	194	199	220	138	156
P12	S284	187	191	187	191	178	182	196	200	182	194	191	197	208	217	132	135
P12	S285	197	205	181	185	188	192	196	202	184	200	182	188	199	202	135	135
P12	S286	181	181	187	187	178	188	196	196	168	178	191	197	208	217	135	159
P12	S287	175	183					196	196	168	168	191	200	208	214	135	162
P12	S288	183	197	183	187	178	178	196	198	168	170	191	191	199	214	150	150
P12	S289	183	197	181	187	188	188	196	202	170	200	191	191	199	220	135	147
P12	S290	165	173	183	187	178	178	196	202	170	182	191	197			138	165
P12	S291	165	183	185	191	176	178	196	196			191	200
P12	S292	193	221	187	187	176	178	196	204			191	191
P12	S293	163	185	177	187	188	196	196	202			191	191	199	202	138	147
P13	S294	163	207	181	187	176	188	196	196	176	200	191	197	196	208	132	147
P13	S295	195	197	181	187	184	206	196	196	156	178	182	191	199	208	135	159
P13	S296	181	189	185	187	178	188	196	200	178	184	197	200	184	199	135	135
P13	S297	179	205	187	187	178	186	196	196	174	200	191	191	175	196	135	135
P13	S298	187	191	183	191	176	188	196	200	172	174	200	200	196	211	150	150
P13	S299	191	195	181	191	188	188	196	200	172	180	182	191	190	193	135	150
P13	S300	181	187	187	187	174	204	196	200	200	208	182	191	199	202	153	153
P13	S301	165	165	181	185	184	188	196	202	156	178	191	191	205	211	135	153
P13	S302	159	163	187	191	178	200	202	204	168	178	182	191	199	208	135	159
P13	S303	195	197	191	191	178	188	196	196	172	178			175	211	162	162
P13	S304	193	211	183	189	178	188	196	196	180	184			199	208	135	135
P13	S305	187	193	187	189	176	178	198	200	178	182	182	191	199	208	153	153
P13	S306	175	181	183	185	184	186	198	202	168	176	191	191	196	208	135	147
P13	S307	187	199	181	183	178	184	196	200	184	194	197	209	199	199	150	150
P13	S308	189	199	183	183	176	184	196	202	176	186	182	191	199	208	135	159
P13	S309	179	191	185	187	176	178	196	196	160	178	182	191	193	199	150	159
P13	S310	179	211	187	189	176	178	196	202	168	172	194	200	196	196	135	150
P13	S311	187	205	183	197	176	178	196	200	172	186	191	194	193	211	135	135
P13	S312	187	193	181	183	178	188	196	200	174	194	191	191	175	184	135	135
P13	S313	191	205	183	185	174	178	198	200	176	180	182	191	208	211	153	156
P13	S314	161	197	183	185	176	190	196	196	182	208	194	197	196	196	153	159
P13	S315	167	191	181	185	178	184	196	200	172	178	191	206	199	211	135	147
P13	S316	189	215	185	197	176	178	196	200	170	178	197	209	199	199	147	153
P13	S317	161	171	187	191	176	178	196	196	168	182	182	191	196	211	135	156
P13	S318	163	187	177	181	178	180	196	198	168	168	191	209	199	199	135	135
P14	S319	191	193	177	181	178	192	196	204	156	204	191	194	196	199	150	150
P14	S320	197	205	181	181	188	188	196	204	156	162	194	212	193	208	162	162
P14	S321	175	175	195	195	190	204	196	196	182	192	194	197	184	196	132	147
P14	S322	173	191	177	195	182	186	196	204	156	176	191	197	193	202	150	150
P14	S323	175	183	177	181	178	184	204	204	162	184	194	194	196	205	150	150
P14	S324	161	173	185	201	178	188	202	204	156	156	182	191	193	199	150	150
P14	S325	195	201	183	185	178	188	196	204	162	210	194	194	196	211	150	156
P14	S326	181	193	185	201	178	178	196	196	176	212	182	194	193	211	135	159
P14	S327	193	193	177	181	190	192	196	196	156	174	200	200	202	211	135	147
P14	S328	161	165	181	195	178	178	196	204	162	182	182	200	208	217	153	153
P14	S329	161	199	181	195	184	188	204	204	156	198	185	206	193	199	150	150
P14	S330	169	207	189	201	178	186	196	204	156	182	194	200	196	199	138	153
P14	S331	173	181	185	195	178	182	196	196	192	196	191	203	205	208	132	156
P14	S332	175	199	181	183	176	178	204	204	156	162	182	212	193	208	135	156
P14	S333	173	187	181	185	176	188	196	196	156	190	191	203	193	196	132	132
P14	S334	183	197	181	189	178	178	196	204	156	200	191	194	196	244	138	147
P14	S335	179	185	177	177	178	178	196	196	156	182	182	212	196	196	150	156
P14	S336	183	183	185	201	182	188	196	204	156	194	182	185	199	214	132	135
P14	S337	179	201	185	195	176	178	196	196	186	190	197	209	208	214	132	153
P14	S338			185	195	182	188	200	202	182	192	194	200	199	208	153	156
P14	S339	173	193	183	185	178	178	204	204	200	200	191	203	208	211	135	162
P14	S340	161	175	181	185	182	192	202	202	162	192	194	212	196	196	144	150
P15	S341	161	187	185	185	178	178	196	200	172	186	197	197	199	217	135	153
P15	S342	187	205	181	181	178	194	198	204	164	172	182	203	196	196	150	156
P15	S343	161	193	181	191	194	194	196	200	172	180	182	191	190	223	156	156
P15	S344	165	185	185	191	178	190	196	204	172	182	191	191	196	199	135	135
P15	S345	199	199	185	185	178	178	196	196	186	186	182	182	193	193	144	144
P15	S346	175	199	185	195	178	194	196	200	172	172	182	197	199	217	135	135
P15	S347	161	185	181	195	178	188	196	204	164	168	182	200	202	217	132	144
P15	S348	161	199	185	185	178	178	198	198	172	186	182	182	190	199	135	144
P15	S349	193	199	181	185	178	178	204	204	172	172	182	203	196	196	150	156
P15	S350	193	199	181	185	178	194	198	204	172	172	182	203	196	196	150	156
P15	S351	183	193	185	197	178	178	196	204	172	186	200	203	199	199	144	162
P15	S352	163	193	181	201	178	194	196	204	164	194	182	203	196	196	144	156
P15	S353	161	191	185	185	194	194	196	202	172	186	182	203	193	196	144	144
P15	S354	161	161	185	195	178	194	196	200	164	180	182	191	193	199	144	144
P15	S355	191	193	181	191	178	192	196	198	164	172	191	203	190	199	135	135
P15	S356	183	187	195	197	178	178	196	196	168	186	191	200	193	199	135	162
P15	S357	175	199	181	185	178	178	200	204	168	172	182	203	196	199	135	153
P15	S358	161	175	191	195	178	178	196	200	172	186	203	203	190	223	144	162
P15	S359	161	199	185	187	178	188	196	204	168	172	191	203	199	217	144	174
P15	S360	193	197	177	185	178	178	196	196	164	164	191	197	196	196	144	156
P15	S361	193	199	181	191	178	178	198	198	164	172	182	203	190	196	144	156
P15	S362	183	187	195	197	178	178	196	196	168	186	191	200	193	199	135	162
P15	S363	161	175	195	195	178	178	196	196	164	172	182	182	193	193	144	144
P15	S364	163	193	185	197	178	178	196	204	186	192	182	197	193	214	153	153
P16	S365	195	197	185	191	178	182	196	204	180	186	182	191	202	208	135	135
P16	S366	173	197	181	185	180	182	200	204	174	186	191	191	190	193	138	156
P16	S367	183	183	183	185	178	182	202	204	174	174	182	194	196	196	150	156
P16	S368	185	187	185	189	178	178	196	204	186	186	191	212	199	199	132	132
P16	S369	175	195	185	185	192	192	196	196	162	184	182	191	199	211	135	183
P16	S370	177	185	185	189	178	180	196	204	184	192	182	197	190	199	132	141
P16	S371	187	205	183	185	178	206	196	204	180	186	182	212	190	214	135	156
P16	S372	185	191	183	185	178	178	196	204	186	188	191	203	199	208	132	132
P16	S373	187	197	189	189	178	178	196	204	186	186	191	191	193	199	132	132
P16	S374	173	197	185	189	178	178	204	204	186	186	191	212	193	199	132	135
P16	S375	175	177	185	185	178	180	196	196	186	186	191	191	190	190	135	135
P16	S376	173	181	183	183	178	192	204	204	174	186	194	212	205	214	132	150
P16	S377	199	211	183	185	178	178	196	200	188	194	182	212	205	208	135	135
P16	S378	175	191	185	185	178	192	196	200	186	186	182	182	199	205	135	147
P16	S379	183	201	185	185	178	192	196	200	174	186	182	191	190	190	144	156
P16	S380	185	187	185	189	178	178	196	204	186	186	191	212	199	202	132	132
P16	S381	195	205	185	187	178	190	196	204	176	184	182	191	190	205	132	138
P16	S382	185	197	181	183	178	178	196	196	186	186	203	212	199	205	132	132
P16	S383	197	197	183	185	178	182	196	204	178	184	191	215	190	208	159	162
P16	S384	195	197	185	185	178	178	196	196	186	186	182	182	193	202	132	132
P16	S385	173	197	183	185	178	180	196	204	186	186	182	191	193	199	135	138
P16	S386	175	197	183	185	178	182	196	204	186	186	182	191	190	205	132	135
P17	S387	181	191	181	183	178	184	196	196	176	206	200	206	175	196	141	141
P17	S388			183	183	178	184	196	200	156	156	200	200	187	208	153	198
P17	S389	175	177	181	189	174	184	146	202	156	188	203	203	193	196	141	141
P17	S390	173	185	181	189	178	184	196	200	156	174	197	200	175	205	141	141
P17	S391	173	183	181	181	184	186	196	196	166	192	200	200	196	208	141	141
P17	S392	181	203	183	183	178	188	196	202	156	156	182	194	175	196	150	201
P17	S393	173	193	181	197	178	184	196	196	156	174	191	203	190	196	138	198
P17	S394	173	201	181	185	178	178	196	196	156	182	182	191	193	196	141	141
P17	S395	197	203	181	181	184	188	196	196	156	180	197	200	190	193	138	153
P17	S396	177	201	181	183	178	180	196	202	160	174	197	206	178	193	141	141
P17	S397	185	189	183	183	176	178	196	202	180	182	191	200	196	205	141	141
P17	S398	177	189	181	183	178	184	196	196	180	192	200	206	193	193	138	147
P17	S399	177	177	181	183	178	178	196	196	156	156	200	200	184	196	135	138
P17	S400	177	211	181	181	184	188	146	200	156	180	197	200	175	184	138	141
P17	S401	173	179	181	189	180	184	196	206	174	192	200	206	190	199	138	177
P17	S402	173	177	181	189	178	190	140	196	156	156	194	206	184	196	141	159
P17	S403	185	201	181	181	186	190	200	200	160	192	200	206	175	193	135	147
P17	S404	177	177	181	185	180	180	138	196	156	188	200	200	190	208	159	201
P17	S405	179	185	189	197	184	188	196	200	156	160	197	200	193	199	138	153
P17	S406	173	191	181	181	184	184	194	196	156	156	197	209	175	208	147	177
P17	S407	183	203	181	183	178	184	196	196	156	156	188	200	175	193	141	141
P17	S408	177	183	181	183	184	184	138	196	180	182	200	206	193	193	138	153
P17	S409	179	179	183	185	184	184	196	200	156	160	200	209	196	202	135	159
P17	S410	179	193	181	181	178	184	140	196	156	156	182	191	193	196	141	153
P18	S411	177	183	185	185	192	192	202	204	162	174	185	194	193	205	135	135
P18	S412	177	183	183	185	178	192	204	208	192	192	182	185	187	196	135	150
P18	S413	185	187	183	183	178	178	202	202	194	194	182	185	187	211	135	150
P18	S414	175	193	183	183	180	190	196	208	182	206	182	194	184	190	135	165
P18	S415	191	201	185	185	192	192	196	204	182	192	191	194	196	205	132	138
P18	S416	177	199	183	185	178	180	196	202	180	206	194	194	196	211	132	150
P18	S417	185	199	195	195	178	192	196	204	156	174	185	194	193	214	156	156
P18	S418	177	183	183	195	178	180	204	208	196	204	185	191	196	211	132	135
P18	S419			181	183	178	206	202	204	174	182	194	194	190	193	132	159
P18	S420	175	207	185	185	178	178	196	204	182	208	182	194	187	193	135	135
P18	S421	177	185	181	191	192	192	202	204	182	196	197	209	196	211	132	147
P18	S422	185	195	181	185	192	198	202	204	184	210	182	191	199	211	138	147
P18	S423	181	199	183	187	178	192	204	204	196	198	182	194	193	196	135	138
P18	S424	181	183	183	185	192	192	196	202	188	202	182	194	187	196	135	156
P18	S425	175	181	183	195	178	178	196	200	178	210	182	191	211	211	135	138
P18	S426	161	177	181	183	178	192	204	204	182	204	194	212	205	217	132	147
P18	S427	173	201	185	199	192	192	204	204	184	194	191	194	196	214	135	150
P18	S428	183	183	181	181	192	192	202	202	204	204	194	194	190	193	135	135
P18	S429	181	199	183	185	178	206	204	204	194	204	182	194	187	196	135	150
P18	S430	183	183	185	185	178	178	196	196	182	182	191	191	187	214	135	135
P18	S431	183	199	195	195	180	192	196	202	186	204	191	191	205	217	132	135
P18	S432	191	201	183	185	182	206	196	202	174	182	182	191	196	217	135	135
P18	S433	173	183	183	183	202	206	202	202	178	198	191	194	196	211	135	135
P19	S434	175	203	181	185			196	202			191	200	190	193	159	198
P19	S435	175	175	181	181	206	206	196	202	176	198	182	191	190	193	159	159
P19	S436	175	207	181	181	206	206	196	204	176	182	200	200	193	223	159	198
P19	S437	175	207	181	181	206	206	202	204	180	186	191	200	190	196	150	150
P19	S438	173	175	185	185	184	206	196	202	194	194	191	191	205	208	132	159
P19	S439	175	181	181	185	178	178	196	202	194	194	182	191	190	190	150	159
P19	S440	175	175	181	181	178	206	196	204	186	194	182	200	193	211	159	159
P19	S441	175	189	181	185	192	192	196	204	168	176	191	191	190	193	192	195
P19	S442	175	203	185	185	192	192	196	204	176	186	182	200	205	205	150	159
P19	S443	175	175	181	185	178	192	202	204	190	198	191	191	190	205	159	159
P19	S444	175	175	181	181	178	206	196	204	186	194	182	200	193	211	159	159
P19	S445	175	175	181	185	192	206	196	202	186	194	191	191	193	205	132	159
P19	S446	175	205	185	185	178	190	196	204	194	194	191	191	202	217	153	162
P19	S447	175	177	185	185	178	206	196	204	192	194	191	200	196	223	132	159
P19	S448	175	175	181	185	190	206	196	202	166	186	191	191	193	196	159	165
P19	S449	175	203	181	185	192	192	196	202	166	186	191	191	196	214	132	159
P19	S450	175	183	181	195	206	212	196	196	186	186	191	191	190	193	132	162
P19	S451	205	207	181	185	178	192	196	196	194	194	191	200	196	205	132	159
P19	S452	175	177	185	185	178	206	196	204	192	194	191	200	196	223	132	159
P19	S453	203	203			192	192	196	204	190	190	191	200	190	205	132	132
P19	S454	179	207	185	185	178	178	196	202	194	198	191	191	190	205	132	132
P19	S455	179	185	185	185	178	192	196	202	186	194	182	200	184	190	159	195
P19	S456	175	175	181	185	192	210	202	202	176	176	191	200	190	196	159	198
P19	S457	175	175	181	185	192	206	196	200	166	190	200	200	184	196	132	162
P20	S458	181	181	181	181	192	206	202	202	176	186	191	212	205	211	132	132
P20	S459	193	207	183	201	196	206	196	196	194	194	191	197	190	190	159	198
P20	S460	175	175	181	181	192	206	196	202	186	194	197	200	196	205	150	159
P20	S461	185	203	181	185	206	216	196	202	168	180	191	200	196	202	159	159
P20	S462	175	175	183	185	178	208	196	196	206	206	197	200	190	211	159	159
P20	S463	175	203	181	185	192	192	196	202	176	194	191	191	202	205	132	159
P20	S464	175	203	181	187	192	208	196	196	180	180	191	200	202	205	132	150
P20	S465	175	175	183	185	178	184	196	204	186	194	191	191	190	205	132	132
P20	S466	175	175	183	185	184	206	196	202	194	210	191	200	190	205	159	159
P20	S467	175	203	183	185	206	208	196	202			191	191	193	196	132	147
P20	S468	175	203	181	185	192	206	202	204	186	188	191	200	187	190	132	150
P20	S469	175	175	183	185	206	208	202	204	194	206	197	197	190	196	132	132
P20	S470	185	203	181	183	206	208	196	196	180	186	191	200	196	202	132	159
P20	S471	175	175	185	185	206	210	196	202	186	194	197	200	190	190	132	159
P20	S472	189	205	181	183	178	206	202	204	188	194	191	197	202	211	132	159
P20	S473	175	175	183	185	196	210	202	202	176	194	197	200	190	211	192	198
P20	S474	175	175	181	185	178	178	196	202	194	194	191	197	196	202	132	192
P20	S475	175	175	181	185	206	206	202	202	194	194	191	200	196	205	147	201
P20	S476	175	175	181	183	178	206	202	204	194	194	182	200	193	205	132	150
P20	S477	175	175	185	185	206	208	196	202	176	186	191	191	193	211	132	198
P20	S478	175	207	183	185	206	208	196	202	194	200	197	197	190	208	198	198
P20	S479	175	203	181	187	192	208	196	196	176	180	191	200	202	205	150	150
P21	S480	173	177	181	185	178	178	196	196	188	188	215	215	184	196	135	159
P21	S481	173	183	183	185	160	178	196	196	180	190	182	215	187	190	150	153
P21	S482	173	183	181	183	178	178	196	196	188	206	182	215	184	187	135	147
P21	S483	181	181	185	185	160	182	196	196	178	204	182	191	187	190	135	135
P21	S484	177	189	183	185	178	178	196	196	180	188	215	215	184	184	150	156
P21	S485	173	177	183	185	178	178	196	202	180	188	215	215	187	187	147	156
P21	S486	177	183	181	185	178	182	196	196	178	188	182	191	184	190	135	150
P21	S487	177	177	183	185	178	178	202	202	180	180	215	215	196	196	150	159
P21	S488	165	197	185	185	178	192	196	196	188	190	215	215	184	196	132	156
P21	S489	173	199	183	183	178	184	196	204			182	194	184	187
P21	S490	173	173	185	185	160	178	196	202	184	184	182	215	187	196	135	150
P21	S491	173	177	181	181	178	178	196	196	188	188	215	215	184	184	135	159
P21	S492	215	217	183	185	178	178	202	204	180	188	182	215	187	187	135	150
P21	S493	173	177	181	183	178	178	196	196	180	188	215	215	184	211	156	159
P21	S494	165	173	183	185	178	178	196	202	188	188	191	215	190	196	135	135
P21	S495	173	181	181	185	178	178	196	204	180	190	182	191	184	193	132	156
P21	S496	165	173	181	185	178	178	196	202	180	186	215	215	187	190	150	150
P21	S497	183	183	183	185	178	178	202	202	180	188	191	215	184	196	150	156
P21	S498	173	183	183	185	178	182	196	196	188	194	215	215	193	196	132	156
P21	S499	177	181	185	185	160	178	196	202	178	180	182	191	184	190	135	156
P21	S500	177	183	183	185	160	178	196	202	182	192	182	215	184	187	156	159
P21	S501	177	183	181	183	178	178	196	202	180	194	206	215	187	196	150	156
P21	S502	173	183	185	185	178	182	204	204	180	194	215	215	184	187	147	159
P21	S503	177	183	185	185	178	182	202	204	158	180	191	215	190	196	150	156
P22	S504	189	189	185	185	178	178	196	196	180	180	215	215	184	187	156	159
P22	S505	193	201	183	185	178	184	202	204	186	186	182	182	187	190	132	162
P22	S506	173	189	181	185	164	178	196	204	180	184	182	191	187	199	150	156
P22	S507	193	217	185	185	178	192	196	202	180	180	182	182	184	187	138	159
P22	S508	175	183	183	185	178	184	196	202	178	186	215	215	190	199	132	156
P22	S509	175	183	185	185	160	178	196	196	188	190	182	215	196	199	147	156
P22	S510	169	187	183	185	178	178	196	196	180	190	182	215	190	199	135	156
P22	S511	187	193	183	185	178	178	196	196	188	204	191	215	187	199	132	135
P22	S512	181	181	183	185	178	178	196	196	188	198	215	215	193	196	147	150
P22	S513	173	183	183	183	178	182	196	196	190	192	215	215	187	199	132	156
P22	S514			181	183	178	178	196	204	188	204	182	215	190	193	132	147
P22	S515	173	175	181	183	178	178	196	196	186	188	182	191	190	190	135	156
P22	S516	173	173	181	183	178	178	196	196	186	188	182	182	184	190	147	156
P22	S517	173	187	183	183	178	178	196	202	186	198	191	215	184	184	135	147
P22	S518	181	187	183	185	178	182	196	202	184	186	191	191	184	184	147	147
P22	S519	181	207	183	183	160	182	196	202	180	196	182	215	190	190	138	156
P22	S520	183	191	185	185	178	178	202	202	174	180	182	191	187	196	147	147
P22	S521			181	181	178	178	196	202	188	190	182	215	187	190	132	159
P22	S522	177	199	183	185	160	178	196	204	174	186	215	215	184	187	132	132
P22	S523	183	197	183	185	178	178	196	202	180	190	182	191	187	187	135	135
P22	S524	175	183	185	185	178	178	196	196	186	188	182	215	187	190	132	132
P22	S525	175	183	181	185	178	178	196	204	180	188	182	215	184	205	135	159
P23	S526	165	191	189	195	190	206	204	204	162	162	206	209	202	202	135	135
P23	S527	183	191	189	195	186	192	204	204	156	162	191	206	208	211	135	135
P23	S528	161	179	183	195	186	190	204	204	162	176	206	209	202	202	135	135
P23	S529	179	191	185	195	178	192	196	204	156	162	206	206	211	211	135	147
P23	S530	161	161	189	195	178	190	196	204	162	162	206	209	211	211	135	159
P23	S531	191	191	185	185	186	206	196	204	162	176	206	212	202	202	135	135
P23	S532	165	191	189	195	190	206	204	204	162	162	206	209	202	202	135	135
P23	S533	191	191	183	195	190	190	204	204	162	162	206	209	202	202	135	159
P23	S534	183	191	195	195	178	190	196	204	156	162	191	206	202	202	135	150
P23	S535	191	191	183	195	190	190	204	204	162	162	206	209	202	202	135	159
P23	S536	161	191	185	195	186	190	196	204	162	176	206	209	202	211	135	135
P23	S537	191	191	183	195	190	190	204	204	162	162	206	209	202	202	135	159
P23	S538	191	191	183	195	190	190	204	204	162	162	206	209	202	202	135	159
P23	S539	161	165	189	195	190	192	196	204	156	162	206	206	202	202	135	135
P23	S540	183	191	195	195	178	192	196	204	162	162	206	206	202	202	135	135
P23	S541	165	189	183	195	178	192	196	196	156	162	209	209	202	202	135	135
P23	S542	161	183	189	195	190	190	204	204	162	176	182	209	202	202	135	135
P23	S543	161	161	185	195	178	190	196	204	162	162	206	206	202	211	135	150
P23	S544	179	181	185	195	190	192	196	204	162	184	206	209	202	211	135	135
P23	S545	165	179	189	195	190	190	196	204	162	162	182	212	202	202	135	147
P23	S546	161	161	189	195	178	190	196	204	162	162	206	209	211	211	135	159
P23	S547	179	191	183	195	178	190	196	204	156	162	191	209	202	211	135	150
P23	S548	179	191	185	195	178	190	196	196	156	156	206	209	202	211	135	135
P24	S549	161	161	183	195	178	190	204	204	162	162	206	209	202	202	135	150
P24	S550	165	197	195	195	178	190	196	204	162	162	182	182	202	202	135	135
P24	S551	183	191	183	195	190	192	196	204	156	162	206	206	202	202	135	150
P24	S552	161	191	183	195	190	190	196	204	162	162	206	206	211	211	135	135
P24	S553	161	165	195	195	178	190	204	204	162	176	206	209	202	202	135	135
P24	S554	191	191	189	195	178	178	204	204	162	162	191	206	202	211	135	135
P24	S555	165	179	195	195	190	190	196	196	162	162	206	209	202	202	135	135
P24	S556	165	197	195	195	178	190	196	204	162	162	182	182	202	202	135	135
P24	S557	183	191	195	195	178	192	196	204	162	162	206	206	202	202	135	135
P24	S558	165	197	195	195	178	192	196	196	156	156	206	206	202	202	135	135
P24	S559	161	161	189	195	178	192	204	204	162	162	206	206	202	211	135	135
P24	S560	191	191	189	195	178	190	204	204	162	162	206	209	202	202	135	150
P24	S561	189	191	185	189	186	190	204	204	156	162	182	206	202	202	135	135
P24	S562	161	191	183	195	190	190	196	204	162	162	206	206	211	211	135	135
P24	S563	165	191	183	195	178	190	204	204	156	162	182	206	202	202	135	147
P24	S564	161	165	185	189	190	190	196	196	198	198	182	182	202	202	135	159
P24	S565	161	161	183	195	190	192	196	204	162	162	206	206	202	211	135	135
P24	S566	161	165	195	195	178	190	204	204	162	176	206	209	202	202	135	135
P24	S567	191	191	183	195	178	186	196	204	162	198	182	206	202	211	135	135
P24	S568	165	191	189	195	178	190	196	196	162	198	209	212	202	211	150	150
P24	S569	165	179	183	185	178	190	196	204	156	186	209	209	202	211	135	135
P24	S570	179	191	189	195	192	192	196	196	158	162	182	206	202	208	135	135
P24	S571	165	197	183	185	190	192	196	204	162	198	206	206	202	211	135	135
P24	S572	161	165	185	189	190	190	196	196	198	198	182	182	202	202	135	159
P25	S573	191	191	183	195	192	192	204	204	156	156	206	206	202	202	135	135
P25	S574	191	191	183	195	192	206	204	204	156	156	206	212	202	202	135	135
P25	S575	165	165	185	189	192	192	204	204	156	156	206	206	202	202	135	135
P25	S576	191	191	183	185	192	206	204	204	156	162	206	206	202	202	135	135
P25	S577	165	191	185	195	192	192	204	204	156	156	206	206	202	202	135	135
P25	S578	165	191	185	195	192	192	196	204	156	156	206	206	202	223	135	135
P25	S579	165	191	185	195	192	192	204	204	156	156	206	206	199	202	135	135
P25	S580	191	191	195	195	178	206	204	204	156	162	206	206	202	202	135	135
P25	S581	165	165	185	195	192	206	204	204	156	156	206	212	202	202	135	135
P25	S582	165	165	185	189	192	192	204	204	156	156	206	206	202	202	135	135
P25	S583	191	191	185	195	206	206	204	204	156	162	206	206	199	202	135	135
P25	S584	191	191	195	195	192	192	204	204	156	156	206	206	199	202	135	135
P25	S585	191	191	183	195	192	192	196	204	156	156	206	206	202	202	135	135
P25	S586	165	165	185	185	206	206	196	196	156	156	212	212	202	202	135	135
P25	S587	165	191	185	195	206	206	204	204	156	162	206	212	202	202	135	135
P25	S588	165	191	185	185	178	192	196	204	156	156	206	206	202	202	135	159
P25	S589	165	191	185	185	178	192	196	204	156	156	206	206	202	202	135	159
P25	S590	161	191	185	195	192	206	196	204	156	156	206	206	202	202	135	135
P25	S591	165	165	185	185	196	206	196	196	156	156	212	212	202	202	135	135
P25	S592	161	165	183	183	192	206	204	204	156	156	206	206	199	202	135	159
P26	S593	187	187	185	185	178	182	196	210	172	182	188	191	193	193	135	138
P26	S594	161	187	185	185	182	182	196	210	172	182	185	188	193	193	135	135
P26	S595	161	187	185	185	178	178	196	196	182	204	191	191	193	214	135	138
P26	S596	187	187	185	185	182	182	196	196	172	182	188	188	193	193	135	138
P26	S597	161	161	185	185	182	182	196	196	182	204	191	191	193	217	135	135
P26	S598	161	161	185	185	178	182	196	196	168	204	191	191	193	217	135	135
P26	S599	161	161	185	185	182	182	196	196	182	204	185	191	193	217	135	135
P26	S600	161	187	185	185	180	180	196	196	182	190	197	200	202	214	135	138
P26	S601	187	191	185	185	180	192	196	196	204	204	185	197	193	211	135	135
P26	S602	187	195	181	185	182	182	196	196	182	190	191	200	190	202	135	138
P26	S603	187	195	185	185	178	182	196	196	186	186	191	191	193	193	135	138
P26	S604	187	195	185	185	182	182	196	196	186	204	191	191	193	214	138	138
P26	S605	187	195	181	185	178	182	196	196	186	186	191	191	190	193	135	138
P26	S606	187	195	181	185	182	182	196	202	182	190	191	191	190	193	138	141
P26	S607	161	195	185	185	178	182	196	210	180	182	191	197	214	214	135	156
P26	S608	161	187	183	183	180	182	196	202	186	186	191	197	214	217	138	141
P26	S609	161	187	185	185	178	192	202	202	182	186	191	197	217	220	135	138
P26	S610	161	161	185	185	178	192	202	202	186	206	191	197	211	220	138	141
P26	S611	187	189	185	185	178	192	196	202	182	186	191	191	193	214	135	156
P26	S612	181	187	185	185	182	192	196	196	182	186	191	197	193	193	135	135
P26	S613	187	187	185	185	182	192	202	204	186	186	182	191	193	211	135	135
P26	S614	161	185	185	185	178	178	196	204	182	190	191	197	190	193	141	141
P26	S615	185	187	183	185	178	178	196	196	182	182	191	197	193	193	141	141
P26	S616	187	187	183	183	178	182	196	196	172	196	191	197	193	193	141	141
P27	S617	161	191	185	195			196	200	156	162			202	202	135	135
P27	S618	165	191	183	189	178	194	196	204	156	184	182	206	202	211	135	159
P27	S619			183	195	178	190	196	204			206	209	202	211	135	159
P27	S620	161	191	183	195			196	196			182	206	202	208	135	150
P27	S621	161	191	183	195			196	204	162	184	206	212	199	202	135	150
P27	S622	165	179	183	185	186	190	196	204	156	162	191	212	202	211	135	159
P27	S623	179	191	183	185	178	178	196	204	156	156	182	206	202	211	135	135
P27	S624	191	191	183	185	192	206	196	200	156	162	206	206	202	202	135	135
P27	S625	161	191	183	185	178	178	196	204	156	162	182	206	202	211	135	135
P27	S626	161	191	185	195	178	192	196	200	156	162	206	206	202	202	135	135
P27	S627	161	191	183	185	178	206	196	204	156	162	182	206	202	211	135	150
P27	S628	179	191	195	195	178	206	196	204	162	184	182	206	202	211	135	135
P27	S629	191	191	195	195	178	206	196	196	162	162	206	206	202	202	135	150
P27	S630			183	189			196	204	156	162			202	211	135	135
P27	S631							196	204	156	162	182	206	202	211	135	150
P27	S632			183	195			196	196	156	162	206	212	202	208	135	150
P27	S633	161	179	183	189	178	194	196	204	156	162	182	209	202	211	135	159
P27	S634	165	179	183	189	178	190	196	196	156	162	182	209	202	211	135	135
P27	S635	179	189	183	195	178	190	196	196	162	162	182	209	202	202	135	135
P27	S636	165	179	183	185	186	190	196	204	156	162	191	212	202	211	135	159
P27	S637	183	189	183	195	178	190	196	204	156	162	209	212	202	211	135	159
P27	S638			183	195			196	204	162	184	206	209	202	208	135	150
P27	S639	191	191	183	185	178	206	196	196	156	162	206	209	202	202	135	135
P27	S640	161	191	185	195	178	192	196	200	156	162	206	206	202	202	135	135
P28	S641	161	195	183	195	190	192	196	204	162	162	182	209	202	211	135	150
P28	S642	191	197	183	195	190	206	196	204	162	184			202	211	135	150
P28	S643	165	179	185	189			192	196	156	162	206	212	202	211	135	150
P28	S644	191	197	185	195	190	206	196	204	184	184	209	212	202	211	135	150
P28	S645	191	197	185	195	190	206	196	204	162	184			202	211	135	150
P28	S646	161	195	183	195	190	192	196	204	162	162	182	209	202	211	135	150
P28	S647	191	191	183	185	190	190	196	204	156	162	191	191	202	211	150	150
P28	S648	191	197	185	195	190	206	196	204	184	184	209	212	202	211	135	150
P28	S649	191	197	185	195	190	206	196	204	184	184	209	212	202	211	135	150
P28	S650	191	195	183	185	190	192	196	196	156	180	206	209	202	202	150	150
P28	S651	191	197	185	195			196	204	184	184			202	211	135	150
P28	S652	191	197	185	195	178	190	196	204	156	162			202	202	135	150
P28	S653			185	195	190	206	196	204	184	184	209	212	202	211	135	150
P28	S654	191	197	185	195	190	206	196	204	184	184	209	212	202	211	135	150
P28	S655	161	195	183	195	190	192	196	204	162	162	182	209	202	211	135	150
P28	S656	191	197	185	195	190	206	196	204	184	184	209	212	202	211	135	150
P28	S657	191	197	185	195	190	206	196	204	184	184	209	212	202	211	135	150
P28	S658	191	191	185	189	190	190	196	204	162	162	182	191	202	202	135	150
P28	S659	161	195	183	195	190	192	196	204	162	162	182	209	202	211	135	150
P28	S660	191	197	185	195	178	178	196	204	156	162	206	209	202	202	150	150
P28	S661	195	197	185	195	192	192	196	196	162	162	206	209	202	211	135	135
P28	S662	191	197	185	185	190	190	196	196	156	162	191	209	202	202	135	150
P29	S663	179	193	185	195	190	192	196	204	184	184	206	209	211	211	135	135
P29	S664	165	191	185	185	178	186	196	196	162	184	182	206	202	202	135	135
P29	S665	165	191	185	185	178	190	196	204	156	184	182	206	202	202	159	159
P29	S666	161	161	183	185	178	192	196	202	156	184	206	206	202	211	135	159
P29	S667	165	191	185	185	178	178	196	196	156	156	206	209	202	202	135	159
P29	S668	191	191	185	195	190	190	196	196	156	162	206	206	202	202	159	159
P29	S669	191	193	185	195	178	190	196	196	162	184	182	212	202	202	150	159
P29	S670	165	191	185	195	178	190	196	196	162	184	182	182	202	202	150	159
P29	S671	191	193	185	185	178	190	196	196	162	184	206	209	202	202	159	159
P29	S672	165	165	185	185	178	190	196	204	184	184	182	209	202	202	135	159
P29	S673	191	193	185	185	178	190	196	196	162	184	206	209	202	211	135	159
P29	S674	161	191	185	185	178	186	196	196	162	184	206	206	202	211	150	159
P29	S675	161	191	185	185	178	186	200	200	164	188	206	206	202	211	150	159
P29	S676	161	191	185	195	178	178	196	204	162	198	182	206	211	211	135	135
P29	S677	161	191	183	195	178	186	204	204	162	184	182	206	202	211	135	150
P29	S678	161	161	185	195	178	186	196	196	162	198	182	206	202	211	135	135
P29	S679	161	189	183	189	186	192	204	204	162	198	206	206	202	211	135	135
P29	S680	161	165	185	195	178	186	196	204	156	198	182	206	202	211	135	159
P29	S681	161	165	185	195	186	190	196	196	162	184	182	206	202	211	135	159
P29	S682	161	161	183	185	178	178	196	196	156	162	206	206	202	202	135	135
P29	S683	161	161	185	195	186	186	196	204	162	162	206	206	211	211	135	135
P29	S684	161	161	185	195	178	186	196	196	162	162	206	206	202	211	135	135
P29	S685	161	161	185	195	186	190	196	204	162	184	206	206	202	211	135	135
P30	S686	161	161	189	189	178	190	196	196	156	162	206	206	202	202	135	135
P30	S687	161	161	185	189	178	178	196	196	162	176	182	206	202	202	135	150
P30	S688	189	191	185	185	178	178	196	204	156	162	206	206	202	202	135	150
P30	S689	161	189	189	189	178	190	196	196	162	162	206	206	202	202	135	150
P30	S690	189	191	189	195	178	192	196	196	156	162	182	206	202	211	135	135
P30	S691	191	191	189	195	178	178	196	196	156	162	206	206	202	202	135	135
P30	S692	161	191	185	185	178	190	196	196	162	162	206	212	202	211	135	150
P30	S693	161	191	183	185	178	190	196	196	156	156	212	212	202	202	135	135
P30	S694	161	191	189	195	190	190	196	196	162	176	206	206	202	211	135	150
P30	S695	161	191	185	185	178	190	196	196	156	162	182	206	202	202	135	150
P30	S696	161	191	183	185	190	190	196	204	162	176	182	206	202	202	135	135
P30	S697	189	191	185	185	178	178	196	196	156	162	182	206	202	202	135	150
P30	S698	189	191	189	195	178	178	196	196	156	176	182	206	202	211	135	135
P30	S699	189	191	185	185	178	178	196	196	156	162	182	206	202	202	135	150
P30	S700	191	191	185	189	178	190	196	204	156	162	182	212	202	202	135	135
P30	S701	161	189	185	185	178	178	196	196	162	162	206	206	202	202	135	135
P30	S702	191	191	185	185	190	190	196	196	156	162	182	206	202	202	135	150
P30	S703	161	189	189	195	178	190	196	196	162	162	182	206	202	202	135	150
P30	S704	161	191	185	195	178	178	196	196	156	162	206	206	202	202	135	150
P30	S705	161	189	189	195	178	178	196	204	156	162	182	206	208	211	135	150
P30	S706	165	191	195	195	178	192	196	204			182	209	202	202	135	150
P30	S707	161	191	189	195	178	192	196	196	156	162	182	212	202	202	135	150
P30	S708	191	191	185	195	178	178	196	196	156	184	182	212	202	202	135	135
P30	S709	161	165	185	195	178	190	196	204	156	162	182	206	202	211	135	150
