# Supplementary material for: Genetic Diversity and Demographic History of Wild and Cultivated/Naturalised Plant Populations: Evidence from Dalmatian Sage (Salvia officinalis L., Lamiaceae)
Source: PLoS One. 2016 Jul 21;11(7):e0159545. doi: 10.1371/journal.pone.0159545 (PMC4956250; doi:10.1371/journal.pone.0159545)
Supplement: S5 Appendix — (XLS) [file pone.0159545.s005.xls]

## Sheet: FST_FST(null)
Population	Locality	Country	P01	P02	P03	P04	P05	P06	P07	P08	P09	P10	P11	P12	P13	P14	P15	P16	P17	P18	P19	P20	P21	P22	P23	P24	P25	P26	P27	P28	P29	P30
P01	Petrinjski Kras, Soligrad	Slovenia		0.003768	0.042881	0.060027	0.087864	0.088961	0.061168	0.107372	0.08595	0.036273	0.076327	0.068154	0.070041	0.044354	0.081398	0.074422	0.12008	0.059785	0.120229	0.1255	0.116156	0.101353	0.168349	0.144498	0.222517	0.142496	0.124114	0.143527	0.126712	0.178319
P02	Petrinje	Slovenia	0.0034		0.042357	0.068615	0.089588	0.094645	0.057172	0.123606	0.093268	0.042989	0.086958	0.055834	0.06353	0.043614	0.082233	0.079063	0.121641	0.062951	0.107062	0.112577	0.108202	0.099365	0.189634	0.170733	0.252114	0.133842	0.146103	0.156597	0.147612	0.183691
P03	Krk	Croatia	0.043745	0.042627		0.072039	0.087712	0.114841	0.081017	0.120751	0.072509	0.070076	0.094417	0.080137	0.071821	0.06967	0.082006	0.10596	0.13439	0.092138	0.174107	0.179197	0.119574	0.106543	0.182489	0.15286	0.261797	0.166417	0.124964	0.176428	0.133664	0.165478
P04	Pag	Croatia	0.060539	0.068723	0.072656		0.11432	0.12873	0.099282	0.103648	0.075044	0.057669	0.095523	0.069371	0.057197	0.073916	0.105305	0.098403	0.126481	0.089594	0.163339	0.149458	0.122263	0.093178	0.243902	0.213781	0.320228	0.157791	0.162195	0.18875	0.174227	0.213063
P05	Pirovac	Croatia	0.088285	0.088736	0.087509	0.113505		0.095303	0.029557	0.109534	0.091933	0.100932	0.122967	0.10572	0.095849	0.111443	0.130866	0.137368	0.153424	0.108057	0.182155	0.186413	0.150232	0.151589	0.234076	0.216579	0.270412	0.151957	0.168183	0.2296	0.152724	0.210617
P06	Šparadići	Croatia	0.092227	0.095207	0.118044	0.129592	0.095081		0.036612	0.120164	0.109925	0.081511	0.104574	0.088702	0.092012	0.101825	0.117194	0.124341	0.165278	0.105698	0.16079	0.169158	0.158339	0.142535	0.229908	0.218074	0.313829	0.165623	0.182536	0.224425	0.182583	0.239436
P07	Unešić	Croatia	0.06798	0.062101	0.08893	0.104421	0.028662	0.039354		0.099215	0.096844	0.068739	0.101683	0.074655	0.079902	0.073316	0.078144	0.090993	0.138078	0.086147	0.132856	0.145077	0.121101	0.113051	0.213444	0.198509	0.278536	0.141112	0.166241	0.202217	0.144994	0.207408
P08	Vis	Croatia	0.112933	0.130884	0.124983	0.109532	0.110235	0.123105	0.107965		0.073435	0.097383	0.104214	0.109508	0.099485	0.120548	0.121113	0.089125	0.157641	0.098922	0.166875	0.153883	0.149343	0.1175	0.251761	0.225365	0.337921	0.172115	0.192211	0.233605	0.203347	0.245319
P09	Pelješac	Croatia	0.08512	0.091954	0.071592	0.072897	0.090349	0.111542	0.103343	0.072164		0.057584	0.070239	0.056526	0.05262	0.08734	0.106293	0.119055	0.115039	0.083044	0.171734	0.149683	0.147546	0.128403	0.198902	0.168919	0.286461	0.132225	0.138985	0.190268	0.155208	0.175824
P10	Konavle	Croatia	0.036065	0.041566	0.070385	0.057324	0.099494	0.082771	0.073636	0.101531	0.05703		0.049659	0.031102	0.027565	0.018302	0.072439	0.068752	0.078727	0.042444	0.091619	0.095669	0.103501	0.078649	0.181577	0.164583	0.277054	0.116611	0.132141	0.14576	0.150191	0.192771
P11	Hutovo blato	Bosnia and Herzegovina	0.075781	0.087213	0.094078	0.094624	0.123101	0.105933	0.106676	0.104868	0.069873	0.049727		0.047382	0.046726	0.079372	0.107918	0.073996	0.16143	0.084708	0.145735	0.150041	0.161308	0.128652	0.212693	0.194475	0.302152	0.129239	0.16257	0.174777	0.173836	0.213779
P12	Mostar	Bosnia and Herzegovina	0.069141	0.055635	0.081663	0.070436	0.105747	0.090227	0.08145	0.114514	0.056065	0.030874	0.046208		0.011592	0.053685	0.087738	0.087308	0.113427	0.079768	0.117625	0.111522	0.124209	0.10157	0.226844	0.207667	0.311771	0.116869	0.167234	0.179985	0.173784	0.211336
P13	Medjugorje	Bosnia and Herzegovina	0.070478	0.063751	0.071917	0.05673	0.093335	0.093194	0.086284	0.101807	0.049469	0.027085	0.044515	0.01124		0.048826	0.073115	0.086692	0.090677	0.074517	0.123391	0.116867	0.126324	0.098123	0.21911	0.201491	0.310723	0.128309	0.153958	0.175494	0.17104	0.210881
P14	Trebinje	Bosnia and Herzegovina	0.045095	0.042051	0.071636	0.073593	0.113408	0.107971	0.081536	0.130162	0.087951	0.017836	0.079111	0.055044	0.05078		0.062255	0.076682	0.070581	0.044057	0.104732	0.109502	0.110982	0.093006	0.184829	0.17288	0.270978	0.141704	0.139301	0.147087	0.153991	0.190487
P15	Pješivci, Nikšić	Montenegro	0.085325	0.084946	0.083009	0.108793	0.131145	0.118791	0.082962	0.129122	0.106452	0.074433	0.109859	0.091964	0.076217	0.066438		0.080254	0.139281	0.102751	0.144853	0.161619	0.132112	0.096501	0.255569	0.229728	0.347236	0.154843	0.19692	0.222355	0.189716	0.231513
P16	Sutorman, Bar	Montenegro	0.075687	0.08164	0.109242	0.101846	0.138587	0.125626	0.094644	0.094819	0.11871	0.070053	0.074887	0.089718	0.08951	0.079231	0.084225		0.161348	0.083937	0.120402	0.133307	0.123658	0.065726	0.254128	0.232558	0.336397	0.130098	0.192676	0.202164	0.196017	0.238761
P17	Llogora Park	Albania	0.122155	0.120691	0.136113	0.127775	0.153281	0.168322	0.143575	0.165484	0.113802	0.07794	0.161371	0.115591	0.092601	0.072579	0.142052	0.163702		0.129339	0.152231	0.145941	0.157721	0.143396	0.270786	0.258307	0.334487	0.19493	0.2022	0.242285	0.229008	0.258283
P18	Rrenci Mountain	Albania	0.060746	0.063163	0.092718	0.090313	0.107358	0.108279	0.090852	0.101976	0.083789	0.043419	0.087072	0.081509	0.076412	0.046898	0.105046	0.084557	0.131143		0.118875	0.113536	0.112335	0.098632	0.198184	0.183889	0.270993	0.140366	0.159343	0.170002	0.180489	0.236824
P19	Mt. Jablanica, Globočica	Macedonia	0.12269	0.108501	0.176955	0.166646	0.18379	0.163142	0.134384	0.175242	0.1722	0.093224	0.148369	0.119781	0.128059	0.106799	0.150398	0.122925	0.155011	0.119478		0.018944	0.177817	0.144984	0.302892	0.298266	0.376224	0.180493	0.264027	0.251887	0.246668	0.31732
P20	Mt. Karaormar, Burinec	Macedonia	0.131097	0.117041	0.184573	0.155129	0.190527	0.174332	0.151623	0.165387	0.152011	0.09871	0.154248	0.115987	0.123321	0.112963	0.170015	0.138128	0.150519	0.117728	0.019352		0.177798	0.143607	0.295023	0.288446	0.368543	0.194893	0.246595	0.237339	0.247259	0.309412
P21	Lygeri, Kozani	Greece	0.117321	0.108916	0.119656	0.122082	0.151248	0.160999	0.12454	0.156067	0.145985	0.102722	0.160468	0.125178	0.126768	0.110777	0.13392	0.126156	0.158073	0.112191	0.179039	0.181287		0.016643	0.302837	0.280545	0.390383	0.201689	0.229145	0.253433	0.225087	0.269419
P22	Skiti, Kozani	Greece	0.102114	0.100598	0.109327	0.094713	0.151896	0.143733	0.11609	0.125317	0.128334	0.078656	0.128483	0.103906	0.100564	0.094169	0.099555	0.067818	0.144542	0.09819	0.146765	0.147357	0.015732		0.293169	0.266661	0.386407	0.172614	0.210787	0.247248	0.211399	0.253516
P23	Vermicë	Kosovo	0.172251	0.195075	0.189888	0.248893	0.240124	0.238825	0.226429	0.257349	0.203773	0.186934	0.219966	0.231969	0.222939	0.191468	0.26315	0.26153	0.277213	0.204058	0.310122	0.302626	0.309539	0.300133		0.004504	0.199613	0.312902	0.05738	0.100342	0.108646	0.134693
P24	Mirusha	Kosovo	0.153171	0.182236	0.163749	0.223023	0.225287	0.231182	0.217292	0.235507	0.178748	0.174684	0.204549	0.219577	0.21089	0.185104	0.242772	0.245059	0.270444	0.19515	0.311445	0.303906	0.292196	0.27875	0.003991		0.194282	0.296722	0.039739	0.10208	0.086049	0.094517
P25	Pančevo	Serbia	0.233354	0.263588	0.275724	0.333309	0.283366	0.331856	0.295874	0.353311	0.300622	0.290318	0.317953	0.32776	0.323644	0.286674	0.362634	0.351228	0.350177	0.283726	0.38937	0.385522	0.405472	0.400858	0.209465	0.207351		0.392802	0.168358	0.26277	0.232197	0.256568
P26	Gradište	Serbia	0.152545	0.144507	0.17478	0.164747	0.156112	0.173733	0.146293	0.182408	0.140278	0.127827	0.139426	0.125882	0.139332	0.154512	0.166598	0.138118	0.205773	0.148797	0.191268	0.209291	0.206126	0.178431	0.327588	0.317001	0.414029		0.255067	0.263519	0.236092	0.289875
P27	Bacau, Motoc	Serbia	0.122368	0.145199	0.12459	0.160367	0.16742	0.184287	0.172722	0.191668	0.136912	0.130407	0.162246	0.166897	0.151215	0.138789	0.197325	0.194123	0.202245	0.157916	0.265011	0.249784	0.228849	0.211302	0.057401	0.042109	0.182439	0.26187		0.094395	0.054471	0.048095
P28	Bihor, Avram Iancu	Serbia	0.14681	0.162105	0.180626	0.192103	0.234122	0.228538	0.210238	0.241641	0.193018	0.149174	0.178117	0.184188	0.178325	0.14865	0.229792	0.208362	0.247271	0.174101	0.25755	0.245582	0.256951	0.251807	0.101169	0.110887	0.282033	0.27608	0.096278		0.115472	0.148807
P29	Chishinau	Moldova	0.12871	0.150266	0.134165	0.174888	0.154656	0.187559	0.150219	0.207011	0.1535	0.150192	0.174543	0.175033	0.170808	0.155955	0.193463	0.199457	0.230876	0.182076	0.24987	0.252906	0.225937	0.213162	0.109526	0.09008	0.245539	0.240693	0.053843	0.115945		0.073565
P30	Lopatica, Calme	Moldova	0.176665	0.183579	0.16401	0.211064	0.209745	0.240254	0.210685	0.246222	0.175166	0.191919	0.214139	0.212349	0.209179	0.188824	0.231457	0.240023	0.259702	0.236064	0.318266	0.313255	0.268258	0.253816	0.13363	0.095488	0.271268	0.294079	0.049516	0.151665	0.070984
Legend:	Lower diagonal	FST
	Upper diagonal	FST(null)
	All pairwise FST values between populations were significant at P < 0.05 except those indicated in bold.
